# Supplementary material for: Trans- and cis-acting effects of Firre on epigenetic features of the inactive X chromosome
Source: Nat Commun. 2020 Nov 27;11:6053. doi: 10.1038/s41467-020-19879-3 (PMC7695720; doi:10.1038/s41467-020-19879-3)
Supplement: Supplementary file 4 — Source Data [file 41467_2020_19879_MOESM4_ESM.xlsx]

## Sheet: Figure1
Figure1B
RT-PCR analysis using the F/R primer pair detects Firre expression in WT, ΔFirreXi, and InvFirreXi, but not in ΔFirreXa.
Lane 1: Ladder; Lane 2-5: Firre expression in WT, ΔFirreXa, ΔFirreXi and InvFirreXi; Lane 6-9, 18S expression in WT, ΔFirreXa, ΔFirreXi and InvFirreXi; Lane 10: Ladder
Figure 1D
Strand-specific analysis of CrossFirre and Firre. Reverse transcription was done using either random primers, or F1, R1, F2, R2 primers, followed by PCR using F1/R1 or F2/R2 primer pairs.
Upper: Lane 1: Ladder; Lane 2-4: RT using random primers, F1 and R1 primer and PCR with F1/R1 primers in ΔFirreXa; Lane 5-7, Same RT-PCR in ΔFirreXi; Lane 8-10, Same RT-PCR in InvFirreXi
Lower: Lane 1: Ladder; Lane 2-4: RT using random primers, F2 and R2 primer and PCR with F2/R2 primers in ΔFirreXa; Lane 5-7, Same RT-PCR in ΔFirreXi; Lane 8-10, Same RT-PCR in InvFirreXi
Lane 1: Ladder; Lane 2-6: RT using random primers, F2 primer, R2 primer, no primer and no RT enzyme (control) and PCR with F2/R2 primers in WT
Lane 1: Ladder; Lane 2-6: RT using no primer, no RT enzyme (control), random primers, F1 primer and R1 primer then PCR with F1/R1 primers in WT
